# Supplementary material for: Hippo-YAP1 Is a Prognosis Marker and Potentially Targetable Pathway in Advanced Gallbladder Cancer
Source: Cancers (Basel). 2020 Mar 25;12(4):778. doi: 10.3390/cancers12040778 (PMC7226626; doi:10.3390/cancers12040778)
Supplement: Supplementary file 1 [file cancers-12-00778-s001.zip]

Archive with 2 entries (2 files):
- cancers-736842-Supplementary materials.docx
- Table S1.xlsx
