# Supplementary material for: Hippo-YAP1 Is a Prognosis Marker and Potentially Targetable Pathway in Advanced Gallbladder Cancer
Source: Cancers (Basel). 2020 Mar 25;12(4):778. doi: 10.3390/cancers12040778 (PMC7226626; doi:10.3390/cancers12040778)
Supplement: Supplementary file 1 [file cancers-12-00778-s001.zip › Table S1.xlsx]

## Sheet: Hoja1
Table S1. Clinicopathologic characteristics and protein expression of MST1, YAP1 and TAZ in tumor and non-neoplastic gallbladder tissues.
Clinicopathological feature		Patients, n (%)	MST1 Nuclear staining			MST1 Citoplasm staining			Patients, n (%)	YAP Nuclear staining			YAP Citoplasm staining			Patients, n (%)	TAZ Nuclear staining			TAZ Citoplasm staining
			Low	High	P-valuea	Low	High	P-valuea		Low	High	P-valuea	Low	High	P-valuea		Low	High	P-valuea	Low	High	P-valuea
		(n:236)	n (%)	n (%)		n (%)	n (%)		(n:285)	n (%)	n (%)		n (%)	n (%)		(n:216)	n (%)	n (%)		n (%)	n (%)
Age					0.271			0.549				0.213			0.168				0.815			0.915
	<60	79	23 (29.1)	56 (70.9)		12 (15.2)	67 (84.8)		101	23 (22.8)	78 (77.2)		38 (44.7)	47 (55.6)		78	31 (39.7)	48 (61.5)		51 (65.4)	27 (34.6)
	≥60	157	57 (36.3)	100 (63.7)		31 (19.7)	126 (80.3)		184	56 (30.4)	128 (69.6)		54 (35.5)	98 (64.5)		138	56 (40.6)	82 (59.4)		90 (65.2)	48 (34.8)
Gender					0.038			0.987				0.698							0.564			0.996
	Female	204	64 (31.4)	140 (68.6)		37 (18.1)	167 (81.9)		247	70 (28.3)	177 (71.7)		85 (41.3)	121 (58.7)	0.05	188	78 (41.5)	110 (58.5)		122 (64.9)	65 (34.6)
	Male	32	16 (50.0)	16 (50.0)		6 (18.8)	26 (81.3)		38	9 (23.7)	29 (76.3)		7 (22.6)	24 (77.4)		29	9 (31.0)	20 (69.0)		19 (65.5)	10 (34.35)
Ethnicity					0.48			0.337				0.491			0.099				0.657			0.523
	Mapuche	40	14 (35.0)	26 (65.0)		32 (19.6)	131 (80.4)		51	17 (33.3)	34 (66.7)		10 (25.0)	30 (75.0)		23	14 (60.9)	9 (30.1)		8 (34.8)	15 (65.2)
	Non-Mapuche	163	62 (38.0)	101 (62.0)		6 (15.0)	34 (85.0)		188	53 (28.2)	135 (71.8)		63 (39.9)	95 (60.1)		153	104 (68.0)	48 (31.4)		67 (43.8)	86 (56.2)
Lesion					0.005			0.828											0			0
	Dysplasia	9	3 (33.3)	6 (66.7)		1 (11.1)	8 (88.9)		18	4 (22.2)	14 (77.8)	0.382	6 (42.9)	8 (57.1)	0.326	10	5 (50.0)	5 (50.0)		9 (90.0)	1 (10.0)
	Incipient cancer	24	1 (4.2)	23 (95.8)		4 (16.7)	20 (83.3)		28	5 (17.9)	23 (82.1)		13 (52.0)	12 (48.0)		25	19 (76.0)	6 (24.0)		24 (96.0)	1 (4.0)
	Advanced cancer	203	76 (37.4)	127 (62.6)		38 (18.7)	165 (81.3)		239	70 (29.3)	169 (70.7)		73 (36.9)	125 (63.1)		182	63 (34.6)	119 (65.4)		108 (59.3)	73 (40.1)
pT stage					0.004			0.431				0.062			0.112				0.001			0
	pT1	24	1 (4.2)	23 (95.8)		4 (16.7)	20 (83.3)		25	5 (17.9)	23 (82.1)		13 (52.0)	12 (48.0)		25	24 (96.0)	1 (4.0)		19 (76.0)	6 (24.0)
	pT2	131	47 (35.9)	84 (64.1)		28 (21.4)	103 (78.6)		137	39 (29.3)	94 (70.7)		46 (33.6)	91 (66.4)		120	75 (62.5)	45 (37.5)		45 (37.5)	75 (62.5)
	pT3-T4	71	29 (40.8)	42 (59.2)		10 (14.1)	61 (85.9)		60	30 (37.5)	50 (62.5)		27 (45.0)	33 (55.0)		60	32 (53.3)	28 (46.7)		17 (28.3)	44 (73.3)
Histological differentiation					0.051			0.138				0.946			0.874				0.861			0.886
	High	40	7 (17.5)	33 (82.5)		10 (25.0)	30 (75.0)		50	15 (30.0)	35 (70.0)		16 (39.0)	25 (61.0)		38	13 (34.2)	25 (65.8)		25 (65.8)	13 (34.2)
	Moderate	109	40 (36.7)	69 (63.3)		14 (12.8)	95 (87.2)		124	35 (28.2)	89 (71.8)		37 (35.6)	67 (64.4)		97	38 (39.2)	60 (61.8)		59 (60.8)	38 (39.2)
	Low	64	25 (39.1)	39 (60.9)		14 (21.9)	50 (78.1)		77	21 (27.3)	56 (72.7)		25 (39.1)	39 (60.9)		56	21 (37.5)	35 (62.5)		36 (64.3)	20 (35.7)
Other tissues
	Chronic cholecystitis	173	41 (29.5)	122 (70.5)		25 (15.0)	148 (85.0)		71	6 (8.5)	65 (91.5)		0 (0.0)	71 (100.0)		122	40 (39.8)	82 (67.2)		62 (50.8)	60 (49.2)
	Normal epithelia	5	0 (0.0)	5 (100.0)		0 (0.0)	5 (100.0)		5	5 (100.0)	0 (0.0)		0 (0.0)	5 (100.0)		5	5 (100.0)	0 (0.0)		0 (0.0)	5 (100.0)
a Chi-squared test
